# Supplementary material for: Expression analyses in Ginkgo biloba provide new insights into the evolution and development of the seed
Source: Sci Rep. 2021 Nov 9;11:21995. doi: 10.1038/s41598-021-01483-0 (PMC8578549; doi:10.1038/s41598-021-01483-0)
Supplement: Supplementary file 3 — Supplementary Information 3. [file 41598_2021_1483_MOESM3_ESM.xlsx]

## Sheet: Sheet1
ID	Description	C1	C2	C3	C4	C5	C6	log2FC1	log2FC3	log2FC4	log2FC5	log2FC6
Gene.10630::126817::g.10630::m.10630	zinc finger protein GIS3-like	0.739673	1972.07	1.41773	75.4678	429.991	0.696762	11.3805	10.4419	4.70771	2.19733	11.4668
Gene.28362::295505::g.28362::m.28362	AP2-like ethylene-responsive transcription factor At1g16060	0.5	1121.58	0.5	0.554823	268.74	0.5	11.1313	11.1313	10.9812	2.06125	11.1313
Gene.13663::163543::g.13663::m.13663	SKP1-like protein 1B	0.399597	221.863	0.5	0.367695	29.1457	0.5	9.11691	8.79353	9.23694	2.92832	8.79353
Gene.30614::297517::g.30614::m.30614	Protein argonaute 7	0.5	149.364	0.176815	0.184941	24.277	0.5	8.22269	9.72238	9.65755	2.62117	8.22269
Gene.26752::294063::g.26752::m.26752	dehydration-responsive element-binding protein 2D-like	0.600549	175.79	2.37734	0.184941	24.0072	0.513918	8.19336	6.20836	9.89257	2.87231	8.4181
Gene.3084::37928::g.3084::m.3084	protein SUPPRESSOR OF npr1-1, CONSTITUTIVE 1-like	0.200952	58.7017	0.5	0.347315	2.64961	0.5	8.19041	6.87533	7.40102	4.46955	6.87533
Gene.24058::287100::g.24058::m.24058	zinc finger protein ZAT4-like	1.31219	378.495	1.64877	46.0985	84.411	0.507515	8.17215	7.84274	3.03748	2.16477	9.54261
Gene.2897::35774::g.2897::m.2897	protein argonaute 2-like	0.5	136.191	0.5	0.5	8.37934	0.5	8.08949	8.08949	8.08949	4.02265	8.08949
Gene.5841::69701::g.5841::m.5841	protein argonaute 10	0.5	104.935	0.5	0.68084	13.248	0.5	7.71335	7.71335	7.26796	2.98564	7.71335
Gene.2385::29511::g.2385::m.2385	DCN1-like protein 4	0.5	69.4122	0.202937	0.5	7.94882	0.5	7.11712	8.41801	7.11712	3.12637	7.11712
Gene.2216::27512::g.2216::m.2216	ethylene-responsive transcription factor RAP2-12-like	0.5	38.1962	0.5	0.5	3.18837	0.5	6.25536	6.25536	6.25536	3.58254	6.25536
Gene.9675::115751::g.9675::m.9675	zinc finger CCHC domain-containing protein 10-like	0.5	19.8177	0.338904	0.5	0.5	0.5	5.30872	5.86977	5.30872	5.30872	5.30872
Gene.10890::130163::g.10890::m.10890	AP2-like ethylene-responsive transcription factor At1g16060	121.936	3125.37	74.2108	24.1086	732.263	105.362	4.67984	5.39626	7.01833	2.09359	4.8906
Gene.28873::295958::g.28873::m.28873	Ubiquitin-associated domain/translation elongation factor EF-Ts	0.5	11.711	0.5	0.5	0.291457	0.5	4.54979	4.54979	4.54979	5.32844	4.54979
Gene.5779::69059::g.5779::m.5779	ASYMMETRIC LEAVES 2-like protein 37	14.5976	291.45	23.6894	10.479	70.0504	9.84934	4.31945	3.62093	4.79767	2.05678	4.88708
Gene.27170::294433::g.27170::m.27170	protein ARABIDILLO 1-like	0.5	9.84147	0.5	2.25443	0.5	0.5	4.29887	4.29887	2.12611	4.29887	4.29887
Gene.23476::279983::g.23476::m.23476	ethylene-responsive transcription factor ERF018	4.61898	71.9162	2.17761	2.21492	6.58036	3.24092	3.96067	5.0455	5.02099	3.45008	4.47184
Gene.6805::81190::g.6805::m.6805	Ankyrin repeat-containing protein	1.27724	16.9022	3.59534	0.897764	2.35845	1.37414	3.72611	2.23301	4.23473	2.8413	3.62061
Gene.27397::294626::g.27397::m.27397	inositol 3-kinase	7.31647	64.5746	3.37659	11.3981	14.0841	3.87062	3.14175	4.25733	2.50217	2.1969	4.06033
Gene.26720::294021::g.26720::m.26720	protein FANTASTIC FOUR 3-like	9.82751	75.419	0.5	0.601554	9.14115	0.641021	2.94003	7.23686	6.97009	3.04448	6.87841
Gene.26718::294021::g.26718::m.26718	protein FANTASTIC FOUR 3-like	579.529	2405.62	3.03761	174.479	108.929	344.239	2.05346	9.62926	3.78529	4.46496	2.80493
