# Supplementary material for: Expression analyses in Ginkgo biloba provide new insights into the evolution and development of the seed
Source: Sci Rep. 2021 Nov 9;11:21995. doi: 10.1038/s41598-021-01483-0 (PMC8578549; doi:10.1038/s41598-021-01483-0)
Supplement: Supplementary file 4 — Supplementary Information 4. [file 41598_2021_1483_MOESM4_ESM.xlsx]

## Sheet: Sheet1
ID	Description	C1	C2	C3	C4	C5	C6	log2FC1	log2FC3	log2FC4	log2FC5	log2FC6
Gene.74::803::g.74::m.74	Natterin-3 like	449.22	0.5	302.759	177.926	2514.91	306.492	-9.81128	-9.24203	-8.47513	-12.2963	-9.2597
Gene.33939::300205::g.33939::m.33939	myb-related protein 308-like	311.364	0.5	284.369	79.6371	2.64961	393.73	-9.28246	-9.15162	-7.31537	-2.40578	-9.62106
Gene.25962::293318::g.25962::m.25962	basic helix-loop-helix protein A-like	333.152	0.632091	28.4028	31.834	35.096	183.947	-9.04183	-5.48976	-5.65429	-5.79503	-8.18495
Gene.27104::294367::g.27104::m.27104	F-box protein At1g67340	127.718	0.316046	116.572	3.10393	176.284	150.053	-8.65862	-8.52687	-3.29589	-9.12356	-8.89112
Gene.4846::58762::g.4846::m.4846	probable WRKY transcription factor 31	301.075	0.948137	1126.61	1204.44	231.705	273.403	-8.31081	-10.2146	-10.311	-7.93298	-8.17172
Gene.28030::295203::g.28030::m.28030	AP2/ERF and B3 domain-containing transcription factor RAV1-like	145.981	0.5	270.418	154.389	9.73122	95.9074	-8.18963	-9.07905	-8.27043	-4.28262	-7.58357
Gene.16767::200187::g.16767::m.16767	floral homeotic protein APETALA 2-like isoform X1	533.061	1.89627	622.778	418.966	21.8561	720.168	-8.13499	-8.35941	-7.78752	-3.5268	-8.56902
Gene.12946::154572::g.12946::m.12946	ethylene-responsive transcription factor ERF016-like	79.0412	0.316046	20.1357	36.8901	7.8555	50.559	-7.96633	-5.99348	-6.86696	-4.6355	-7.32169
Gene.8484::101037::g.8484::m.8484	AP2/ERF and B3 domain-containing transcription factor RAV1-like	1627.29	7.90114	464.709	384.395	222.864	1262.58	-7.6862	-5.87812	-5.60439	-4.81796	-7.32009
Gene.14221::170193::g.14221::m.14221	probable WRKY transcription factor 31	60.7604	0.316046	76.7815	51.8131	6.42018	85.8729	-7.58686	-7.92448	-7.35704	-4.34441	-8.08593
Gene.11236::134049::g.11236::m.11236	myb-related protein 308-like	91.2911	0.5	514.903	477.185	130.464	109.114	-7.5124	-10.0082	-9.89841	-8.0275	-7.7697
Gene.17454::208279::g.17454::m.17454	Werner Syndrome-like exonuclease	85.0903	0.5	38.7728	144.413	2.64961	60.8346	-7.41092	-6.27697	-8.17406	-2.40578	-6.92682
Gene.6023::71545::g.6023::m.6023	FT-interacting protein 1-like	8.09903	0.0477741	5.98579	2.04959	1.07757	4.56686	-7.40538	-6.96917	-5.42296	-4.49541	-6.57883
Gene.20559::245446::g.20559::m.20559	zinc finger CCCH domain-containing protein 53-like	320.885	1.89627	210.228	155.075	312.833	221.556	-7.40275	-6.79265	-6.35366	-7.36608	-6.86836
Gene.412::4579::g.412::m.412	NAC domain-containing protein	50.678	0.335008	113.051	153.099	1.49742	30.5291	-7.24102	-8.39856	-8.83605	-2.16021	-6.50985
Gene.5520::66250::g.5520::m.5520	transcription repressor MYB5-like	72.5393	0.5	242.76	54.3553	3.43576	77.1022	-7.18069	-8.92339	-6.76435	-2.78063	-7.2687
Gene.10433::124750::g.10433::m.10433	homeobox-leucine zipper protein HAT7-like	64.265	0.5	29.4932	28.0991	8.45177	40.6489	-7.00596	-5.88231	-5.81245	-4.07925	-6.34514
Gene.6886::82051::g.6886::m.6886	probable WRKY transcription factor 47 isoform X1	39.2225	0.316046	153.902	46.1849	14.6	29.8324	-6.9554	-8.92766	-7.19115	-5.52969	-6.5606
Gene.7071::84519::g.7071::m.7071	probable WRKY transcription factor 71	59.4995	0.5	53.1715	28.3208	3.43576	63.0056	-6.89481	-6.73258	-5.82379	-2.78063	-6.97741
Gene.21402::254975::g.21402::m.21402	putative transcription factor bHLH041	75.1425	0.632091	54.5792	29.0649	17.7446	74.4298	-6.89335	-6.43207	-5.523	-4.81111	-6.8796
Gene.11657::139255::g.11657::m.11657	probable WRKY transcription factor 57	73.3608	0.632091	21.3527	57.09	2.64961	52.2821	-6.85873	-5.07814	-6.49696	-2.06757	-6.37004
Gene.18993::227248::g.18993::m.18993	TPR transcription factor	57.5154	0.5	2.39235	188.715	231.426	22.8244	-6.84588	-2.25843	-8.56007	-8.85441	-5.51251
Gene.31004::297857::g.31004::m.31004	putative TIR-NBS-LRR protein	72.4839	0.632091	87.3814	36.4518	2.64961	53.8471	-6.84139	-7.11105	-5.84971	-2.06757	-6.41259
Gene.6429::76687::g.6429::m.6429	APETALA2 L1	55.2132	0.5	297.936	239.305	3.43576	55.1198	-6.78694	-9.21886	-8.9027	-2.78063	-6.7845
Gene.20787::248055::g.20787::m.20787	DELLA protein RGL1-like	31.2844	0.316046	7.11476	1.3645	7.3561	32.4426	-6.62917	-4.49261	-2.11017	-4.54074	-6.68161
Gene.12635::150821::g.12635::m.12635	U-box domain-containing protein 21-like	29.5028	0.316046	2.58348	6.19339	2.00282	15.6911	-6.54458	-3.03111	-4.29252	-2.66383	-5.63367
Gene.9988::119441::g.9988::m.9988	protein CHUP1, chloroplastic	203.482	2.21232	443.837	43.8676	10.089	331.757	-6.52319	-7.64833	-4.30953	-2.18915	-7.22842
Gene.2768::34100::g.2768::m.2768	hypothetical protein AMTR::s00020p00207770	408.907	4.77741	108.015	96.9738	30.8573	331.602	-6.4194	-4.49885	-4.34329	-2.69131	-6.11708
Gene.2075::25771::g.2075::m.2075	ethylene-responsive transcription factor RAP2-1	19.0417	0.240195	30.5802	1.63488	0.0177816	9.28111	-6.30882	-6.99225	-2.76691	3.75574	-5.27202
Gene.4532::55255::g.4532::m.4532	transcription factor TCP8	407.241	5.15925	683.809	332.648	42.1338	285.725	-6.30258	-7.05029	-6.01069	-3.02974	-5.79132
Gene.10432::124750::g.10432::m.10432	homeobox-leucine zipper protein HAT7-like	1071.38	16.5861	416.959	372.71	180.028	660.776	-6.01336	-4.65186	-4.49	-3.44017	-5.31611
Gene.20148::241011::g.20148::m.20148	monooxygenase 2	239.111	3.72554	131.497	150.142	311.24	171.197	-6.00409	-5.14144	-5.33273	-6.38443	-5.52207
Gene.32803::299462::g.32803::m.32803	TMV resistance protein N-like	268.494	4.35763	22.3453	41.6036	0.430517	148.505	-5.9452	-2.35836	-3.25509	3.3394	-5.09082
Gene.9921::118759::g.9921::m.9921	MYB-like transcription factor ETC1	28.0136	0.5	35.4179	14.4902	42.976	21.9111	-5.80806	-6.1464	-4.857	-6.42546	-5.45359
Gene.6041::71696::g.6041::m.6041	transcription factor HY5	27.033	0.5	180.307	47.4638	28.0392	28.8792	-5.75665	-8.49431	-6.56875	-5.80937	-5.85196
Gene.17793::212621::g.17793::m.17793	DNA-directed RNA polymerase IV subunit 1 isoform X1	16.7916	0.316046	5.67252	28.1331	3.79977	25.0123	-5.73146	-4.16578	-6.47599	-3.58771	-6.30636
Gene.14807::177233::g.14807::m.14807	protein gamma response 1	32.1861	0.632091	50.9778	61.6016	6.08537	47.6737	-5.67016	-6.33359	-6.60669	-3.26714	-6.23692
Gene.20202::241653::g.20202::m.20202	transcription factor bHLH30-like	31.7954	0.632091	21.0285	70.0487	9.192	21.8791	-5.65254	-5.05607	-6.79208	-3.86217	-5.11328
Gene.16826::201034::g.16826::m.16826	Protein POLLENLESS 3-LIKE 2	23.6639	0.5	94.1511	28.8377	4.13662	50.5261	-5.56462	-7.55691	-5.84988	-3.04845	-6.65896
Gene.35739::301458::g.35739::m.35739	Zinc finger family protein	14.6444	0.312885	6.51844	3.96732	3.59646	10.4592	-5.54857	-4.38082	-3.66446	-3.52287	-5.063
Gene.36378::301840::g.36378::m.36378	APETALA2-like protein 1	21.9478	0.5	2.26687	6.80028	4.81994	15.0357	-5.456	-2.1807	-3.76559	-3.26902	-4.91032
Gene.11542::137863::g.11542::m.11542	ethylene-responsive transcription factor CRF2	21.9186	0.5	96.9987	177.096	21.5029	35.9203	-5.45408	-7.59989	-8.46839	-5.42646	-6.16673
Gene.35216::301090::g.35216::m.35216	Protein SHOOT GRAVITROPISM 5	555.835	13.0729	471.75	221.64	994.184	378.878	-5.41001	-5.17337	-4.08357	-6.24886	-4.85708
Gene.22252::266450::g.22252::m.22252	ethylene-responsive transcription factor ERF038-like	21.2482	0.5	13.3482	28.7846	6.43059	11.5442	-5.40927	-4.73857	-5.84723	-3.68495	-4.52909
Gene.21543::256876::g.21543::m.21543	basic leucine zipper 61-like	132.606	3.16046	59.4805	19.5128	20.6125	103.267	-5.39087	-4.23421	-2.62621	-2.70532	-5.03011
Gene.18213::218319::g.18213::m.18213	basic leucine zipper 61-like	699.665	17.2182	653.66	216.225	3.79139	620.829	-5.34466	-5.24653	-3.65053	2.18314	-5.17219
Gene.4218::51460::g.4218::m.4218	protein SHOOT GRAVITROPISM 5-like	942.662	23.5222	533.138	119.375	1823.75	658.271	-5.32465	-4.50241	-2.34341	-6.27674	-4.80659
Gene.19270::230512::g.19270::m.19270	protein POLLENLESS 3-LIKE 2	19.6553	0.5	73.6293	24.6306	5.14742	26.8768	-5.29684	-7.20221	-5.62238	-3.36385	-5.74829
Gene.2765::34011::g.2765::m.2765	hypothetical protein E3N88::11497	105.419	2.84441	16.8223	21.379	30.0527	85.2865	-5.21187	-2.56417	-2.90999	-3.40129	-4.90612
Gene.22827::273009::g.22827::m.22827	heterogeneous nuclear ribonucleoprotein Q-like	16.2708	0.5	20.7116	5.42866	17.5812	5.64665	-5.02421	-5.37237	-3.4406	-5.13596	-3.4974
Gene.8907::106056::g.8907::m.8907	disease resistance protein (TIR-NBS-LRR class)	16.1806	0.5	15.3008	23.3471	5.29922	16.402	-5.01619	-4.93554	-5.54517	-3.40578	-5.0358
Gene.28031::295203::g.28031::m.28031	AP2/ERF and B3 domain-containing transcription factor RAV1-like	16.1382	0.5	40.7904	24.8942	2.34178	8.22877	-5.01241	-6.35016	-5.63774	-2.22761	-4.04068
Gene.32657::299302::g.32657::m.32657	MYB-like transcription factor ETC1	15.4529	0.5	13.4056	8.08206	3.08013	15.4382	-4.94981	-4.74477	-4.01472	-2.62299	-4.94844
Gene.21397::254857::g.21397::m.21397	protein RICE SALT SENSITIVE 3-like isoform X2	191.992	6.25391	159.076	129.998	104.017	208.351	-4.94015	-4.66882	-4.37759	-4.05592	-5.05812
Gene.19054::227926::g.19054::m.19054	F-box protein At4g35930	203.752	6.67369	371.406	215.104	0.355633	292.316	-4.93218	-5.79837	-5.01041	4.23002	-5.4529
Gene.2360::29110::g.2360::m.2360	ethylene-responsive transcription factor 1A-like	28.5312	0.948137	7.14692	7.00595	16.977	25.3663	-4.9113	-2.91416	-2.88541	-4.16234	-4.74168
Gene.8781::104579::g.8781::m.8781	protein STAY-GREEN, chloroplastic	536.992	19.2182	639.973	319.055	125.457	494.933	-4.80435	-5.05746	-4.05326	-2.70665	-4.68669
Gene.16753::200053::g.16753::m.16753	protein TIFY 4B-like isoform X3	129.711	4.67368	157.08	41.691	27.927	113.144	-4.7946	-5.0708	-3.15711	-2.57903	-4.59746
Gene.34300::300471::g.34300::m.34300	transcription factor MYB41-like	128.843	4.67368	52.7161	604.302	1.0669	144.828	-4.78492	-3.49561	-7.01457	2.13113	-4.95364
Gene.28454::295593::g.28454::m.28454	argonaute-like protein	17.2604	0.632091	36.7568	3.36098	2.64961	13.4042	-4.77119	-5.86173	-2.41068	-2.06757	-4.40641
Gene.4847::58762::g.4847::m.4847	probable WRKY transcription factor 31	13.5698	0.5	28.1604	29.286	11.8329	6.48702	-4.76233	-5.8156	-5.87214	-4.56473	-3.69756
Gene.23688::282771::g.23688::m.23688	ethylene-responsive transcription factor ERF017-like	50.8972	1.89627	138.251	9.12953	0.355633	42.5227	-4.74635	-6.18797	-2.26737	2.41471	-4.487
Gene.17995::215482::g.17995::m.17995	protein IQ-DOMAIN 1-like	357.752	14.0533	181.143	266.994	1.29155	262.434	-4.66998	-3.68815	-4.24783	3.44373	-4.22298
Gene.25667::293053::g.25667::m.25667	protein ABSCISIC ACID-INSENSITIVE 5	41.4594	1.69507	17.7329	27.6624	25.0214	43.5286	-4.61229	-3.38701	-4.02851	-3.88375	-4.68255
Gene.2994::36877::g.2994::m.2994	F-box protein At1g70590 isoform X1	7.38588	0.316046	9.88667	3.8139	1.49742	11.5373	-4.54656	-4.96728	-3.59306	-2.24427	-5.19002
Gene.24139::288088::g.24139::m.24139	putative dehydration-responsive element-binding protein 2H	11.4224	0.5	2.89213	2.12027	2.20868	4.80638	-4.5138	-2.53213	-2.08425	-2.14319	-3.26495
Gene.34072::300304::g.34072::m.34072	protein FAM91A1 isoform X2	6.99815	0.316046	2.15378	2.45879	1.90619	5.83153	-4.46877	-2.76867	-2.95974	-2.59249	-4.20567
Gene.2954::36376::g.2954::m.2954	ribosome production factor 1-like	9.77271	0.458266	8.42308	4.58405	4.89463	8.54292	-4.4145	-4.20009	-3.32237	-3.41694	-4.22047
Gene.19781::236686::g.19781::m.19781	protein POLLENLESS 3-LIKE 2	10.2014	0.5	29.3687	12.0729	5.91478	16.4772	-4.3507	-5.87621	-4.59369	-3.56432	-5.0424
Gene.18956::226840::g.18956::m.18956	protein SCARECROW	250.472	12.4408	383.139	83.0682	3.00524	265.696	-4.3315	-4.94472	-2.73922	2.04953	-4.41663
Gene.20203::241653::g.20203::m.20203	transcription factor bHLH30-like	10.0165	0.5	3.00449	19.2262	7.32757	5.09016	-4.32431	-2.58712	-5.265	-3.87333	-3.34771
Gene.468::5319::g.468::m.468	probable WRKY transcription factor 3	9.77744	0.5	14.6568	6.76913	2.42976	17.924	-4.28946	-4.87349	-3.75897	-2.28081	-5.16382
Gene.12710::151647::g.12710::m.12710	protein Brevis radix-like 2	9.10112	0.5	57.0744	25.6748	12.045	7.97107	-4.18604	-6.83477	-5.68228	-4.59036	-3.99477
Gene.30570::297474::g.30570::m.30570	F-box protein At2g32560-like isoform X2	507.365	27.8968	117.616	418.825	285.337	453.845	-4.18485	-2.07592	-3.90818	-3.3545	-4.02403
Gene.6617::79224::g.6617::m.6617	DNA-binding protein HEXBP	17.3913	1.02715	36.2624	17.3724	5.6672	20.5639	-4.08165	-5.14176	-4.08008	-2.46399	-4.3234
Gene.12934::154442::g.12934::m.12934	transcription factor KUA1-like	278.098	18.4824	520.102	221.527	81.404	346.577	-3.91137	-4.81457	-3.58326	-2.13895	-4.22895
Gene.27309::294551::g.27309::m.27309	PREDICTED: uncharacterized protein LOC100262848 isoform X3	8.3714	0.584684	5.52526	7.59343	13.5925	3.98191	-3.83974	-3.24031	-3.69902	-4.53901	-2.76773
Gene.34425::300563::g.34425::m.34425	Myb-related protein S3	44.5591	3.16046	45.5507	18.5387	71.6458	21.9334	-3.81752	-3.84927	-2.55234	-4.50268	-2.79493
Gene.13307::159185::g.13307::m.13307	dehydration-responsive element-binding protein 3	6.80298	0.5	4.05506	4.23108	10.1451	12.602	-3.76617	-3.01972	-3.08102	-4.34271	-4.65558
Gene.18447::221206::g.18447::m.18447	peroxidase 64	6.25614	0.5	12.1237	10.9732	2.15259	25.2586	-3.64527	-4.59976	-4.45592	-2.10607	-5.6587
Gene.130::1373::g.130::m.130	probable WRKY transcription factor 4	266.888	22.591	229.878	196.207	198.141	254.472	-3.56242	-3.34705	-3.11856	-3.13271	-3.49369
Gene.11719::140063::g.11719::m.11719	nodulin-related protein 1-like	295.759	26.9854	825.756	418.907	123.924	311.74	-3.45417	-4.93547	-3.95638	-2.19921	-3.5301
Gene.17642::210519::g.17642::m.17642	protein NEOXANTHIN-DEFICIENT 1 isoform X1	40.3182	4.04159	47.0514	25.2508	20.2632	26.3221	-3.31844	-3.54124	-2.64333	-2.32587	-2.70328
Gene.8291::98342::g.8291::m.8291	protein POLLENLESS 3-LIKE 2	3.09897	0.316046	2.58471	1.38051	13.5808	2.18712	-3.29359	-3.0318	-2.127	-5.4253	-2.79083
Gene.11565::138303::g.11565::m.11565	asparagine--tRNA ligase, chloroplastic/mitochondrial	10.8772	1.1188	22.6574	18.9082	9.96635	4.71386	-3.28128	-4.33996	-4.07899	-3.15511	-2.07495
Gene.21538::256812::g.21538::m.21538	probable WRKY transcription factor 7	333.417	38.7828	576.626	266.961	165.988	290.584	-3.10384	-3.89415	-2.78314	-2.09759	-2.90547
Gene.27676::294862::g.27676::m.27676	protein argonaute 7	1750.28	205.413	1737.54	1338.59	1847.4	1581.21	-3.09099	-3.08045	-2.70412	-3.16889	-2.94443
Gene.19575::234245::g.19575::m.19575	G patch domain-containing protein 8 isoform X1	34.9112	4.10859	27.5227	26.5151	23.102	22.9721	-3.08697	-2.7439	-2.6901	-2.4913	-2.48316
Gene.1545::19385::g.1545::m.1545	G-box-binding factor 1-like	31.645	3.79255	28.0584	19.3228	16.7275	31.9182	-3.06074	-2.88719	-2.34907	-2.14098	-3.07314
Gene.16240::193770::g.16240::m.16240	protein gamma response 1	30.5247	3.72554	51.4202	50.3727	0.355633	48.6051	-3.03446	-3.78681	-3.75712	3.38899	-3.70559
Gene.13846::165562::g.13846::m.13846	protein POLLENLESS 3-LIKE 2	2.52876	0.316046	9.55275	2.68892	8.14225	5.78057	-3.00023	-4.91771	-3.08882	-4.68722	-4.19301
Gene.11543::137863::g.11543::m.11543	ethylene-responsive transcription factor CRF2	3.8	0.5	7.87466	26.4226	3.7849	4.65294	-2.926	-3.97722	-5.7237	-2.92026	-3.21814
Gene.17579::210064::g.17579::m.17579	transcription factor EMB1444-like	2.37246	0.316046	13.0734	1.27202	9.72699	5.49683	-2.90818	-5.37036	-2.00892	-4.94379	-4.1204
Gene.32196::298900::g.32196::m.32196	F-box protein At5g46170-like	3.65947	0.5	12.4384	2.14871	2.13024	6.90392	-2.87164	-4.63673	-2.10347	-2.09102	-3.78741
Gene.11112::132647::g.11112::m.11112	zinc finger protein	265.439	37.027	474.901	209.773	575.971	366.126	-2.84173	-3.68098	-2.50218	-3.95935	-3.30569
Gene.6804::81185::g.6804::m.6804	protein argonaute 7-like isoform X1	3.45045	0.5	3.80233	3.41993	17.0519	5.08155	-2.78679	-2.92688	-2.77397	-5.09186	-3.34527
