# Supplementary material for: Expression analyses in Ginkgo biloba provide new insights into the evolution and development of the seed
Source: Sci Rep. 2021 Nov 9;11:21995. doi: 10.1038/s41598-021-01483-0 (PMC8578549; doi:10.1038/s41598-021-01483-0)
Supplement: Supplementary file 5 — Supplementary Information 5. [file 41598_2021_1483_MOESM5_ESM.xlsx]

## Sheet: Sheet1
Regulation Integument	Regulation YO	SeqName	Description	Length	#Hits	e-Value	GO IDs	GO Names
Upregulatd	Downregulated	Gene.18088_216592_g.18088_m.18088	Natterin-3 like	591	20	6.42853e-30	C:GO:0005576; P:GO:0009405	C:extracellular region; P:pathogenesis
Upregulated	Downregulated	Gene.18089_216592_g.18089_m.18089	aerolysin-like protein	420	20	9.14706e-10	C:GO:0005576; P:GO:0009405	C:extracellular region; P:pathogenesis
Upregulated	Downregulated	Gene.30275_297202_g.30275_m.30275	---NA---
Upregulated	Downregulated	Gene.27263_294508_g.27263_m.27263	bidirectional sugar transporter SWEET4-like	552	20	7.5189e-87	C:GO:0005886; C:GO:0016021; P:GO:0034219; F:GO:0051119	C:plasma membrane; C:integral component of membrane; P:carbohydrate transmembrane transport; F:sugar transmembrane transporter activity
Upregulated	Downregulated	Gene.26474_293790_g.26474_m.26474	uncharacterized protein LOC105041366 isoform X1	327	20	1.87804e-36
Upregulated	Upregulated	Gene.10488_125418_g.10488_m.10488	probable alpha-amylase 2	318	20	1.49251e-58	F:GO:0004556; F:GO:0005509; P:GO:0005975; F:GO:0103025	F:alpha-amylase activity; F:calcium ion binding; P:carbohydrate metabolic process; F:alpha-amylase activity (releasing maltohexaose)
Upregulated	Downregulated	Gene.30108_297063_g.30108_m.30108	auxilin-related protein 2-like	375	20	2.43634e-25	C:GO:0005622; P:GO:0006898; C:GO:0043227	C:intracellular; P:receptor-mediated endocytosis; C:membrane-bounded organelle
Upregulated	Upregulated	Gene.22404_268364_g.22404_m.22404	laccase	1812	20	0	F:GO:0004322; F:GO:0005507; C:GO:0005886; P:GO:0006826; P:GO:0046274; C:GO:0048046; F:GO:0052716; P:GO:0055072; P:GO:0055114	F:ferroxidase activity; F:copper ion binding; C:plasma membrane; P:iron ion transport; P:lignin catabolic process; C:apoplast; F:hydroquinone:oxygen oxidoreductase activity; P:iron ion homeostasis; P:oxidation-reduction process
Upregulated	Downregulated	Gene.25184_292599_g.25184_m.25184	trihelix transcription factor ASIL1-like	387	20	1.53262e-20
Upregulated	Downregulated	Gene.12141_144777_g.12141_m.12141	aspartyl protease family protein 2	753	20	3.27833e-61	F:GO:0016787	F:hydrolase activity
Upregulated	Downregulated	Gene.36085_301679_g.36085_m.36085	hydroxcinnamoyl-CoA quinate/shikimate hydroxycinnamoyltransferase	342	20	9.23812e-59	F:GO:0047981	F:histidine N-acetyltransferase activity
Upregulated	Downregulated	Gene.25988_293338_g.25988_m.25988	---NA---
Upregulated	Downregulated	Gene.6407_76400_g.6407_m.6407	Aspartic proteinase nepenthesin-2	1398	20	4.4451e-133	F:GO:0008233; P:GO:0019538	F:peptidase activity; P:protein metabolic process
